# Supplementary material for: Preparation and Properties Study of CsPbX3@PMMA Luminescent Resin
Source: Micromachines (Basel). 2024 Sep 13;15(9):1150. doi: 10.3390/mi15091150 (PMC11434466; doi:10.3390/mi15091150)
Supplement: Supplementary file 1 [file micromachines-15-01150-s001.zip]

Archive with 1 entries (1 files):
- micromachines-3113041-supplementary.pdf
